# Supplementary material for: Urtica dioica Leaf Infusion Enhances the Sensitivity of Triple-Negative Breast Cancer Cells to Cisplatin Treatment
Source: Pharmaceuticals (Basel). 2023 May 23;16(6):780. doi: 10.3390/ph16060780 (PMC10302233; doi:10.3390/ph16060780)
Supplement: Supplementary file 1 [file pharmaceuticals-16-00780-s001.zip]

Archive with 1 entries (1 files):
- pharmaceuticals-2380964-supplementary.pdf
